# Supplementary material for: Exploring the Perspectives of Canadian Clinicians Regarding Digitally Delivered Psychotherapies Utilized for Trauma-Affected Populations
Source: Int J Environ Res Public Health. 2025 Jan 9;22(1):81. doi: 10.3390/ijerph22010081 (PMC11765287; doi:10.3390/ijerph22010081)
Supplement: Supplementary file 1 [file ijerph-22-00081-s001.zip]

Archive with 1 entries (1 files):
- ijerph-3313437-supplementary.pdf
